# Supplementary material for: Data on microplastic contamination of the Baltic Sea bottom sediment samples in 2015–2016
Source: Data Brief. 2019 Nov 26;28:104887. doi: 10.1016/j.dib.2019.104887 (PMC6906683; doi:10.1016/j.dib.2019.104887)
Supplement: Multimedia component 1 [file mmc1.zip]

Archive with 5 entries (4 files):
- Supplementary Material/
- Supplementary Material/Appendix 1_Data.xlsx
- Supplementary Material/Appendix 2_Size distribution.xlsx
- Supplementary Material/Appendix 3_Colour categories.xlsx
- Supplementary Material/Appendix 4_Spectra, μ-Raman spectroscopy.docx
