# Supplementary material for: Data on microplastic contamination of the Baltic Sea bottom sediment samples in 2015–2016
Source: Data Brief. 2019 Nov 26;28:104887. doi: 10.1016/j.dib.2019.104887 (PMC6906683; doi:10.1016/j.dib.2019.104887)
Supplement: Multimedia component 1 [file mmc1.zip › Supplementary Material/Appendix 1_Data.xlsx]

## Sheet: Data
№ sampling stations	Vessel-station	Date	Latitude	Longitude	Depth, m	Sampler	Sampling square, m2	Mass of sample (wet weight, WW), kg	Sediment type	amber	paraffin, fuel oil	Mass of analysed sample WW, g	Moisture, %	Fragments, pcs	Films, pcs	Fibres, pcs	Cfragments, pcs per kg DW	Cfilms, pcs per kg DW	Cfibres, pcs per kg DW	Ctotal, pcs per kg DW
1	boat-9	July 3, 2015	54.5002	19.6864	9	hand-operated drag		6.7	Mixed medium to coarse sand	Yes		300	0.050025	6	12	88	20.01	40.02	293.48	353.51
2	boat-3	October 9, 2015	54.6298	19.8687	3	hand-operated drag		14.5	Mixed medium or coarse sand			400	20.03	0	4	29	0	12.5047	90.659	103.164
3	boat-5	October 9, 2015	54.6302	19.8665	5	hand-operated drag		11.8	Fine sand	Yes		400	19.93	5	71	85	15.6113	221.681	265.393	502.685
4	boat-10	October 9, 2015	54.639	19.841	10	hand-operated drag		12.5	Mixed medium or coarse sand	Yes		400	11.47	7	25	24	19.7673	70.5975	67.7736	158.138
5	boat-15	October 9, 2015	54.6356	19.832	15	hand-operated drag		8.1	Fine sand	Yes		400	18.5888	0	37	56	0	113.621	171.966	285.587
6	boat-20	October 9, 2015	54.6427	19.7864	20	hand-operated drag		10.1	Sand, gravel, stones	Yes		300	0.125156	11	6	209	36.7126	20.0251	697.54	754.277
7	boat-25	October 9, 2015	54.6501	19.7572	25	hand-operated drag		6.5	Fine sand	Yes		300	0.125156	3	35	79	10.0125	116.813	263.663	390.489
8	boat-30	October 9, 2015	54.6722	19.6877	30	hand-operated drag		10.4	Mixed medium or coarse sand			400	16.76	2	11	37	6.00673	33.037	111.124	150.168
9	NORD-1	March 30, 2016	55.0408	20.4379	32.6	Van Veen Grab	0.4	14.4	Fine sand	Yes		400	44.9801	0	138	119	0	627.045	540.713	1167.76
10	NORD-2	March 30, 2016	54.9883	20.3324	25	Van Veen Grab	0.4	11.3	Fine sand	Yes		400	37.3155	7.5	85	225	29.9117	338.999	897.351	1266.26
11	NORD-3	March 30, 2016	54.971	20.3191	18	Van Veen Grab	0.2	19.3	Mixed medium or coarse sand			400	20.2646	1	28	36	3.13537	87.7903	112.873	203.799
12	NORD-4	March 30, 2016	54.9579	20.3004	11.5	Van Veen Grab	0.7	18.3	Fine sand	Yes		400	32.0568	3.5	92	51.5	12.8784	338.518	189.496	540.893
13	Sht 131-001	March 31, 2016	54.8648	19.3494	109	"Ocean-50" Grab	0.375	8.4	Mud		Yes	400	74.4	1	15	143	9.76562	146.484	1396.48	1552.73
14	Sht 131-002	March 31, 2016	55.1007	19.2261	101	"Ocean-50" Grab	0.1875	6.7	Clayey mud		Yes	400	81.4	11	8	66	147.849	107.527	887.097	1142.47
15	Sht 131-003	March 31, 2016	55.3386	19.0997	81	"Ocean-50" Grab	0.2	11.5	Clayey mud			400	49.4	4	21	80	19.7628	103.755	395.257	518.775
16	Sht 131-004	March 31, 2016	55.5953	19.0288	87.5	"Ocean-50" Grab	0.125	3.5	Mud		Yes	400	74.2	16	12	107	155.039	116.279	1036.82	1308.14
17	Sht 131-006	April 1, 2016	55.3315	20.5619	31	"Ocean-50" Grab	0.25	16.9	Fine sand			400	35	30	10	33	115.385	38.4615	126.923	280.769
18	Sht 131-007	April 1, 2016	55.3004	20.1743	47	"Ocean-50" Grab	0.25	1.6	Sand, gravel, stones			400	24.5	58	28	53	192.053	92.7152	175.497	460.265
19	Sht 131-008	April 1, 2016	55.1674	19.8326	68	"Ocean-50" Grab	0.1	2.2	Mud			400	48.6	18	10	253	87.5486	48.6381	1230.54	1366.73
20	Sht 131-010	April 2, 2016	55.5834	19.0338	81	Van Veen Grab	0.1	10.5	Fine silty mud			400	87.4	3	45	465	59.5238	892.857	9226.19	10178.6
21	Sht 131-011	April 2, 2016	55.875	18.9369	106	"Ocean-50" Grab	0.25	11.1	Mud		Yes	400	67.6	1	100	97	7.71605	771.605	748.457	1527.78
22	Sht 131-013	April 5, 2016	55.9108	19.0581	109	"Ocean-50" Grab	0.125	2.2	Mud			400	75.8	3	2	138	30.9917	20.6612	1425.62	1477.27
23	Sht 131-014	April 5, 2016	55.8935	19.0626	109	"Ocean-50" Grab	0.125	1.3	Mud		Yes	400	38	3	12	176	12.0968	48.3871	709.677	770.161
24	Sht 131-015	April 5, 2016	55.881	19.0135	102	"Ocean-50" Grab	0.125	3.4	Mud			400	72.2	1.33333	16.3333	228	11.9904	146.882	2050.36	2209.23
25	Sht 131-016	April 5, 2016	55.8588	18.9552	104	"Ocean-50" Grab	0.2	4	Fine sand			400	54.2	0	7	125	0	38.2096	682.314	720.524
26	Sht 131-020	April 5, 2016	55.8177	19.0521	95	"Ocean-50" Grab	0.125	1.8	Fine sand			400	36.5	3	2	79	11.811	7.87402	311.024	330.709
27	Sht 131-021	April 5, 2016	55.83	19.1684	75.7	"Ocean-50" Grab	0.25	3.9	Fine sand		Yes	400	30.1	18	27	156	64.3777	96.5665	557.94	718.884
28	Sht 132-002	June 12, 2016	55.1665	19.833	67	Van Veen Grab	0.05	6.9	Fine silty mud			400	69.97	2	17	72	16.65	141.525	599.401	757.576
29	Sht 132-003	June 12, 2016	55.3768	19.867	91	Van Veen Grab	0.05	7.2	Mud			400	77.93	2.5	11.5	43	28.319	130.267	487.087	645.673
30	Sht 132-005	June 13, 2016	55.3302	20.5582	29	Van Veen Grab	0.04	2.3	Fine sand	Yes	Yes	400	17.61	4	9	44	12.1374	27.3091	133.511	172.958
31	Sht 132-005	June 13, 2016	55.3298	20.557	29	Van Veen Grab	0.04	2.2	Fine sand	Yes	Yes	400	11.39	4	17	35	11.2854	47.963	98.7473	157.996
32	Sht 132-008	June 13, 2016	55.5835	20.0338	75	Van Veen Grab	0.04	3.8	Fine silty mud			400	83	2	7	35	29.4118	102.941	514.706	647.059
33	Sht 132-014	June 15, 2016	55.7112	19.3748	72.5	"Ocean-50" Grab	0.125	11.1	Fine sand			400	28.2	7	23	77	24.3733	80.0836	268.106	372.563
34	Sht 132-016	June 15, 2016	55.7463	19.4688	71.4	"Ocean-50" Grab		0.4	Sand, gravel, stones			185	48.9	2	23	51	21.1562	243.296	539.483	803.935
35	Sht 132-017	June 15, 2016	55.7915	19.4307	67.5	"Ocean-50" Grab	0.1	1	Fine sand			400	72.5	19	10	91	172.727	90.9091	827.273	1090.91
36	ANS 32-061	August 5, 2016	55.3068	17.7833	77	Van Veen Grab	0.05	1.2	Fine sand			400	25.58	12	9	68	40.3117	30.2338	228.433	298.979
37	ANS 32-107	August 7, 2016	55.5362	15.3192	74	Van Veen Grab	0.1	5.1	Mud			400	73.74	10	16	90	95.2018	152.323	856.816	1104.34
38	ANS 32-108	August 7, 2016	55.3337	15.5775	94	Van Veen Grab	0.1	3.5	Mud		Yes	400	78.4	0	6	117	0	69.4444	1354.17	1423.61
39	ANS 32-203	August 14, 2016	55.6095	18.0173	67	Van Veen Grab	0.1	3.1	Fine silty mud			400	60.42	6	16	181	37.8979	101.061	1143.25	1282.21
40	ANS 32-208	August 26, 2016	55.4316	20.3008	42.2	Van Veen Grab	0.1	0.6	Fine sand	Yes		400	25.48	9	5	37	30.1932	16.774	124.128	171.095
41	ANS 32-211	August 29, 2016	55.5055	20.2766	50	Van Veen Grab	0.1	7.6	Mixed medium or coarse sand			400	18.41	1	16	44	3.0641	49.0256	134.82	186.91
42	ANS 32-227	September 7, 2016	56.7073	19.3858	117	"Ocean-50" Grab	0.125	1.2	Mixed medium or coarse sand		Yes	400	35.24	3	9	60	11.5812	34.7437	231.624	277.949
43	ANS 32-242	September 8, 2016	57.3248	19.8629	215	"Ocean-50" Grab	0.125	7.3	Clayey mud			400	77.74	1	1	33	11.2309	11.2309	370.62	393.082
44	ANS 32-284	September 10, 2016	58.4011	20.3894	120	"Ocean-50" Grab	0.125	4.9	Mud			400	75.79	17	9	259	175.547	92.9368	2674.51	2943
45	NORD-5	October 27, 2016	54.9767	20.247	20.7	Van Veen Grab	0.1	13.8	Mixed medium or coarse sand	Yes		400	18	3	14	18	9.14634	42.6829	54.878	106.707
46	NORD-6	October 27, 2016	54.9774	20.2568	20.5	Van Veen Grab	0.2	15.7	Mixed medium or coarse sand	Yes		400	19.03	6	60	38	18.5254	185.254	117.327	321.107
47	NORD-7	October 27, 2016	54.9777	20.2587	19.8	Van Veen Grab	0.1	12	Coarse silt	Yes	Yes	400	45.42	18.5	59.5	149	84.738	272.536	682.484	1039.76
48	NORD-8	October 27, 2016	54.9882	20.2633	24	Van Veen Grab	0.2	16.1	Mixed medium or coarse sand	Yes	Yes	400	19.03	0	30	31	0	92.6269	95.7145	188.341
49	NORD-9	October 27, 2016	54.9883	20.2572	19.5	Van Veen Grab	0.2	16.6	Mixed medium or coarse sand	Yes		400	15.11	0	17	30	0	50.0648	88.3496	138.414
50	NORD-10	October 27, 2016	54.9851	20.2352	23	Van Veen Grab	0.2	17.6	Mixed medium or coarse sand	Yes		400	17.55	4	23	32	12.1286	69.7392	97.0285	178.896
51	NORD-11	October 27, 2016	54.9836	20.228	22.8	Van Veen Grab	0.2	13.9	Mixed medium or coarse sand	Yes	Yes	400	20.29	4	37	47	12.5455	116.046	147.409	276.001
52	NORD-12	October 27, 2016	54.99	20.2085	25.1	Van Veen Grab	0.5	30.9	Mixed medium or coarse sand	Yes	Yes	400	20.04	2.33333	20	37	7.29531	62.5313	115.683	185.509
53	ANS 33-060	December 24, 2016	54.9902	15.6422	83	"Ocean-50" Grab		70.6	Mud			400	74.16	26	6.5	54	251.548	62.887	522.446	836.881

## Sheet: Protocol with brief notes
№ sampling stations	Supernatant	Sinked			Fragments	Films	Fibers	transparent, shiny, and matt fibres	white fibres	gray fibres	green fibres	light blue fibres	blue fibres	violet fibres	yellow and orange fibres	red and pink fibres	brown and beige fibres	black fibres	transparent and matt films	white films	gray films	green films	blue and light blue films	red and pink films	yellow and orange films	brown and beige films	black films	transparent and matt fragments	white fragments	gray fragments	green fragments	blue and light blue fragments	red and pink fragments	fragments	yellow and orange fragments	black fragments	SUM
1	14 fibres - blue-gray (up to 3.17mm), 63 fibres - thin transparent (up to 3mm), 2 fragments - dark green (up to 0.52 mm), 11 films - transparencies (up to 2.43 mm), 1 fragment - blue 0.59 mm.Total: 3 fragments, 11 films, 77 fibres (amber, coal, the remains of biota)	1 fibre - thick transparent 8 mm, 2 pink fibres (up to 4 mm), 10 fibre - thin transparent, 3 fragments - orange (up to 1.02 mm), 1 film - yellow-beige 1.15 mm. Total: 3 fragments, 1 film, 11 fibres (fine sand, biota residues, coal, amber).		July 3, 2015	6	12	88	72					14			2			11						1						2	1			3		106
2	1 film - brown-transparent 0.77 mm, 6 fibres - gray (up to 0.8mm), 8 fibres - blue (up to 1.1 mm), 1 fibre - blue shiny thin 2 mm, 2 films - turbid-transparent-green (up to 2.05 mm), 11 fibres - transparent thin (up to 2.38 mm), 1 film - beige 1 mm. Total: 0 fragments, 4 films, 26 fibres (coal, grains of sand)	2 fibres - gray-brown (up to 1.7 mm), 1 fibre - gray-blue 4.76 mm. Total: 0 fragments, 0 films, 3 fibres (biota residues, grains of sand)		October 9, 2015	0	4	29	11		6		1	9				2					2				2											33
3	57 films - transparent matt (up to 2.38 mm), 14 fibres - transparent thin (up to 2.5 mm), 9 films - beige (up to 1.24 mm), 3 fragments - bright blue (up to 0.57 mm), 50 fibres - transparent matt (up to 1.74 mm), 3 fibres - gray (up to 4.19 mm). Total: 3 fragments, 66 films, 67 fibres (coal, chitin, sand, amber).	8 fibres - blue (up to 1.1 mm), 2 fragments - bright blue (0.86 mm and 0.22 mm), 5 films - beige (up to 1.47 mm), 10 fibres - transparent (up to 1.5 mm). Total: 2 fragments, 5 films, 18 fibres (coal, chitin, the remains of biota, amber, sand).		October 9, 2015	5	71	85	74		3			8						57							14						5					161
4	3 films - bluish (up to 0.35 mm), 9 fibres - blue (up to 2.5 mm), 1 fragment - dark green 0.34 mm, 5 fragments - dark blue (up to 0.31 mm), 1 film - brown-transparent 0.6mm, 1 film - sky blue 0.22 mm, 1 fragment - bright green 1.16 mm, 7 fibres - transparent (up to 5 mm), 1 fibre - dark gray 7 mm, 2 films - beige 2.05mm, 13 films - black elastic (up to 1.75 mm), 4 films - transparent (up to 0.7 m…	1 film - blue 0.31 mm, 1 fibre - blue 0.6mm, 1 fibre - blue thin 0.9 mm, 3 fibres - white thin 1.15 mm, 1 fibre - pink 3 mm. Total: 0 fragments, 1 film, 6 fibres (sand).		October 9, 2015	7	25	24	7	3	1		1	11			1			4				5			3	13				2	5					56
5	2 films - blue (up to 0.57 mm), 34 fibres - transparent white and pink (up to 6.78 mm), 27 films - transparent (up to 1.95 mm), 7 films - beige (up to 1.37 mm), 1 film - green 1.6 mm, 6 fibres - blue thin (up to 1.2 mm). Total: 0 fragments , 37 films, 40 fibres (amber, coal, the remains of biota, sand).	1 fibre - gray-blue 1 mm, 15 fibre - shiny (up to 7 mm). Total: 0 fragments, 0 films, 16 fibres (sand)		October 9, 2015	0	37	56	45					7			4			27			1	2			7											93
6	4 fragments - bright blue (up to 0.65 mm), 35 fibres - shiny transparent (up to 8 mm), 5 fibres - blue (up to 0.8 mm), 52 fibres - shiny thin transparent (up to 8 mm), 1 film - transparent matt 1.83 mm, 1 film - perforated square 0.8 mm, 1 film - beige long 2.24 mm, 1 film - perforated transparent matt 1.54 mm. Total: 4 fragments, 4 films, 92 fibres (amber, coal, biota residues)	1 fibre - gray 0.7 mm, 2 films - elongated brown elastic (up to 0.99 mm), 29 fibres - transparent (up to 1.5 mm), 1 fragment - blue 0.31 mm, 4 fibres - blue (up to 5 mm), 32 fibres - transparent, 1 fragment - pink 0.39 mm, 1 fibre - yellow 2.8 mm, 5 fragments - red (up to 0.68 mm), 40 fibres - transparent (up to 2.09 mm), 10 fibres - blue-black-brown (up to 0.9mm). Total: 7 fragments, 2 films, 11…		October 9, 2015	11	6	209	188		1		4	5		1			10	4							2						5	6				226
7	1 fibre - gray 0.9 mm, 4 fibres - blue-white (up to 1.86 mm), 3 films - beige (up to 1.23 mm), 1 fishing line - red (up to 3.8 mm), 9 fibres - transparent (up to 3.61 mm), 36 fibres - transparent thin (up to 3.79 mm), 1 fragment - green 1.1 mm, 1 fibre - golden 5.5 mm, 6 fibres - pink (up to 8 mm), 20 films - milky-transparent (up to 2 mm), 2 films - white-beige (up to 2.18 mm), 5 films - round (…	9 fibres - transparent shiny (up to 5.16 mm), 1 fragment - dark beige rounded 3.22 mm, 1 film - dark blue-colored 0.83 mm, 1 fibre - red 1.7 mm, 6 fibres - blue in a bunch (up to 2.83 mm), 5 fibres - a bunch, transparent thin (up to 3mm), 1 film - matt 1.7 mm. Total: 1 fragment, 2 films, 21 fibres (coal, biota residues, chitin claws)		October 9, 2015	3	35	79	59		1			10		1	8			26	2			3			4					1		1	1			117
8	3 fibres - gray (up to 0.68 mm), 1 fragment - crimson 0.98 mm, 1 film - matt 0.9mm, 2 films - beige (up to 1.72 mm), 2 films - brown (up to 1.24 mm), 6 films - transparent matt (up to 1.24 mm), 26 fibres - thin transparent (up to 1 mm), 3 fibres - thin blue (up to 2 mm). Total: 1 fragment, 11 films, 32 fibres (mica? Coal)	4 fibres - transparent (up to 2.86 mm), 1 fragment - bright green 0.52 mm, 1 fibre - blue thin 4 mm. Total: 1 fragment, 0 films, 5 fibres (remnants of biota, a lot of sand, mica? coal)		October 9, 2015	2	11	37	30	3			4							7							4					1		1				50
9	3 fibres - pink (up to 2.55 mm), 78 films transparent (up to 6.23 mm), 45 films - beige (up to 2.5mm), 77 fibres - small transparent and (up to 8mm), 10 fibres - blue (up to 1.55 mm), 2 fibres - transparent thick (up to 2.38 mm), 7 films - yellow and beige (up to 1.24 mm), 1 film - black 1.88 mm, Total: 0 fragments, 131 films, 92 fibres (sand, amber, paraffin, biota residues, chitin claws, coal)	1 fibre - gray 1.24 mm, 1 fibre - fishing line, rigid red 2.5 mm, 9 fibres - violet (up to 1.62 mm), 3 fibres - blue shiny (up to 10 mm), 1 fibre - red shiny 4.06 mm, 1 film - yellow 0.4 mm, 1 film - transparent 0.44 mm, 1 film - blue 0.48 mm, 1 fibre - dark 1.66mm, 1 film - beige 1.31mm, 11 fibres - transparent and white thin (up to 4.76 mm), 3 films - transparent (up to 1.95 mm). Total: 0 fragm…		March 30, 2016	0	138	119	85	6			3	10	9		5		1	82				1		8	46	1										257
10	110 fibres - transparent shiny (up to 2.5mm and less than 1 mm), 5 fibres - white (up to 3 mm), 13 fibres - gray (up to 5 mm), 1 fibre - thin blue 4 mm, 5 fibres - blue (up to 7.94 mm), 3 fibres - yellow (up to 5.23 mm), 7 fibres - pink (up to 3.3 mm), 45 films - transparent and matt (up to 1.84 mm), 2 films - blue (less than 0.5mm), 2 films - yellow (up to 0.68 mm), 2 fragments - blue (up to 0.4…	65 fibres - transparent shiny thin (up to 2mm), 10 fibres - gray (up to 5 mm), 16 films - transparent matt (up to 3.88 mm), 19 films - transparent small (up to 0.5mm), 1 fragment - yellow 0.58mm, 1 fragment - red 0.86 mm , 4 fibres - blue (up to 2.13mm). Total: 2 fragments, 35 films, 79 fibres (amber, sand, coal, biota residues, mica ?)		March 30, 2016	8	85	225	175	5	23		1	9		3	9			80				2		2	1			1			2	4		1		318
11	2 fibres - blue (up to 1.2 mm), 1 fibre - blue 0.42 mm, 1 fibre - crimson- brown 0.8 mm, 11 fibres -shiny transparent (up to 1.56 mm), 22 fibres - transparent-beige (up to 1.63 mm), 1 fragment - transparent-matt elastic 1mm, 2 fibres - thick transparent white (up to 3.69 mm), 5 fibres - blue-brown (up to 13 mm), 3 fibres - shiny blue thin (up to 3 mm), 1 fibre - pink 1.8 mm. Total: 1 fragment, 23…	6 fibres - transparent thin (up to 2.62 mm), 4 films - beige (up to 1.54 mm), 2 fibres -blue (up to 1.26 mm), 1 fishing line 0.89 mm, 1 fibre - pink 1.25 mm, 1 film - yellow 0.55mm, 1 fibre - blue 0.9 mm Total: 0 fragments, 5 films, 11 fibres (the remains of biota, coal, mica?)		March 30, 2016	1	28	36	14	2		1	8	3	5		2	1		22				1		1	4		1									65
12	18 fibres - thin transparent (up to 1 mm), 14 fibres - transparent (up to 3 mm), 1 fibre - thick beige 7.94 mm, 2 fibres - shiny white fluffy (up to 1.6 mm), 1 fibre - white thick 1.1 mm, 1 fibre - gray 12 mm, 1 fibre - gray 0.9 mm, 4 fibres - blue (up to 0.9 mm), 1 fibre - pink 2.79 mm, 33 films - matt-transparent (up to 1.24 mm), 32 films - beige and brown (up to 2 mm), 1 fragment - milky-white…	2 fibres - gray (up to 0.8 mm), 6 fibres - transparent (up to 6.69 mm), 22 films - beige and brown (up to 1.96 mm), 1 film - blue 0.31 mm, 4 films - matt and transparent (up to 2.38 mm), 1fibres - blue 2.5 mm. Total: 0 fragments, 27 films, 9 fibres (sand, amber, biota residues, coal, mica?)		March 30, 2016	4	92	52	38	3	4		1	4			1	1		37				1			54			1			2	1				148
13	2 fibres - light (1.66mm, 2.16mm), 1 film - white 0.9mm, 1 fibre - blue 1.49mm, 1 fibre - brown-red 2.47mm, 1 fibre - blue 0.91 mm, 1 fibre - gray 0.81 mm, 1 fibre - gray 0.82 mm, 1 fibre - blue 1.83 mm, 1 fibre - blue-gray 0.86 mm, 13 fibre - transparent white (0.5-3.22 mm), 6 fibres - thin blue (1.52-3.63 mm), 1 fragment - green 0.34 mm, 4 films - brown (0.94-2.72 mm), 3 films - beige (0.73-2.2…	2 fibres - pink (1.62 mm, 0.68 mm), 98 fibres - transparent (up to 4.62mm), 6 fibres - blue (0.87-1.7 mm), 3 fibres - thin blue (2.56-4.12 mm), 1 fibre - yellow 5.66 mm. Total: 0 fragments, 0 films, 110 fibres (sand, paraffin, biota residues).		March 31, 2016	1	15	143	110	5	2		1	18		2	5			2	1				2	1	6	3				1						159
14	1 fibre - blue 2.34 mm, 1 fibre - gray 11mm, 1 fibre - red 0.92 mm, 1 fibre - blue 0.72mm, 1 fibre - white 1.16 mm, 3 fibres - blue (0.56-1.61mm), 3 fibres - white (0.58-1.81 mm), 1 fibre - gray-blue 0.95 mm, 1 fibre - gray 0.52 mm, 2 fibres - white (1.01 mm, 0.97 mm), 22 fibres - transparent (0.49-7.52mm), 1 fragment - dark green 0.49 mm, 2 fragments - cylindrical beige (1.2 mm, 1.64 mm), 1 film…	6 fragments - blue (0.18-0.26mm), 2 fibres - thin blue (1.79mm, 1.26mm), 5 fibres - blue (0.89-2.56mm), 1 fragment - dark green 0.34mm, 1 fibre - tangled black-gray 1.08mm, 1 fibre - gray 1.31mm, 1 fibre - gray-blue long 20mm, 1 fibre - purple 9.79mm, 14 fibres - transparent-white (1-4.09mm), 1 film - brown 1.11 mm, 3 fibres - tangled blue (0.8-3 mm). Total: 7 fragments, 1 film, 28 fibres (biota …		March 31, 2016	11	8	66	44	1	3		2	13	1		1		1	1							7					2	6	1	2			85
15	3 fibres - blue (0.54-1.57mm), 4 fibres - gray (0.96-2.08mm), 1 fibre - red 0.97mm, 1 fibre - blue 5mm, 2 flakes - pink (0.31mm, 0.33mm), 6 fibres - blue (0.56- 1.73mm), 1 fibre - white-yellow 2.5mm, 1 film - beige-yellow 0.58mm, 1 film - blue 0.6mm, 2 fibres - brown and gray thick (2.46mm, 2.44mm), 1 fibre - dark gray thick 1.92mm, 1 fibre - blue thick 3mm, 4 fibres - dark gray (0.57-1.56 mm), 1…	1 fibre - red-pink 1.46mm, 1 fibre - blue thin 2.7mm, 1 fibre - pink thin 1.5mm, 2 fibres - transparent-white (up to 2.18mm), 4 films - brown beige (1.11-1.45mm), 3 pieces of thick shiny shaggy fibre (3.72mm, 1.97mm, 1.75mm), 2 fibres - pink (5.7mm, 3.13mm), 3 films - beige (0.99-1.15mm), 3 films - transparent (up to 1.2mm), 1 film - thick pink 2.03mm, 4 films - thin yellow-white (up to 3.11mm). …		March 31, 2016	4	21	80	26	3	12		4	18	1	5	9	2		2		1		3	2	1	12						3			1		105
16	39 fibres - transparent (0.5-3.5mm), 5 fibres - white (2.2mm-3.5mm), 3 fibres - gray (0.71mm, 0.56mm, 1.29mm), 14 fibres - blue (0.73-4mm), 1 fibre - red tangled 2.4mm, 3 fibres -white-pink (0.6-3.58mm), 1 fibre - brown 3mm, 5 films - beige (0.55-1.42mm), 2 films - transparent (0.64-0.9mm), 1 fragment - transparent 0.9mm, 1 fragment - white 0.49mm, 2 fragments - bluish - blue (0.31mm and 0.18mm),…	36 fibres - transparent, shiny (0.5-4.08mm), 4 fibres - blue (0.5-2mm), 1 fibre - red 2.27mm, 4 films - beige (0.58-0.76mm), 1 film - transparent gray 0.37mm, 1 fragment - transparent 0.54mm, 3 fragments - blue (0.18-0.25mm), 3 fragments - yellow-beige (from 0.74mm to 1.42mm). Total: 7 fragments, 5 films, 41 fibres (fuel oil)		March 31, 2016	16	12	107	75	5	3			18			5	1		2		1					9		2	1		2	5	1		5		135
17	10 fragments - blue, clogged into the net (0.15-0.19mm), 3 fibres - blue-brown (1.17-2.9mm), 3 fibres - transparent, shiny (1.09-3.18mm), 1 fragment-flake - blue 0.37mm, 1 fibre - red 2.86mm, 6 fibres - blue (0.61-3.18mm), 2 fragments - blue (0.22mm, 0.28mm), 1 film -beige 0.83mm, 6 fibres - ransparent, shiny (0.72-2.17mm), 1 fibre - thick pink 1.03mm, 1 ragments - white 1.09mm, 1 fibre - blue 2.…	6 fragments - light-blue and blue (0.15-0.18mm), 1 fibre - gray 0.77mm, 1 fibre - blue 4.12mm, 1 fibre - pink 0.7mm, 6 fibre - transparent, shiny (0.51-1.71mm), 1 fibre - pink 3.41mm, 1 film - beige 0.72mm, 1 film - transparent 0.69mm. Total: 6 fragments, 2 films, 10 fibres (sand)		April 1, 2016	30	10	33	15	1	1		1	11			4			1			4				5			1		4	23	1		1		73
18	14 fibres - light gray (from 0.43mm to 4.60mm), 15 films - white-beige (from 0.65mm to 1.37mm), 2 fragments - white 0.47mm, 1.53mm, 8 films - transparent (from 0.58mm to 1.54mm), 8 fibres - light (from 0.76mm to 1.72mm, 1 fibre - dark 2.98mm, 4 fragments - blue (from 0.24mm to 0.41mm), 16 fragments - green (from 0.5mm to 2.38mm), 1 fragment - white 0.86mm, 1 fragment - beige 1.1 mm, 1 fragment - …	4 fibres - white (from 0.54mm to 2.29mm), 20 fibres - transparent (0.8-3.31mm), 2 fragments - white (0.71mm, 0.88mm), 1 fragment - green 0.93mm. Total: 3 fragments, 0 films, 24 fibres		April 1, 2016	58	28	53	28	7	14			3					1	13							15			5		17	34		1	1		139
19	1 fibre - blue 1.72mm, 3 fragments - blue (0.71mm, 0.25mm, 0.31mm), 2 films - pink (0.86mm and 0.88mm), 9 fragments - white-transparent (from 0.39mm to 0.91mm), 5 films -transparent (from 0.53mm to 1.81 mm), 8 fibres -pink (from 2.18mm to 3.64mm), 10 fibres - white (from 0.67mm to 1.91mm), 1 fibre - gray 1.18mm, 15 fibres - dark blue (up to 2.5mm), 5 fibres - blue (up to 2.1mm), 13 fibres - beige…	2 films - white-beige (0.96mm and 0.69mm), 1 film - blue-white 1.03mm, 4 fragments - transparent (from 0.52mm to 0.93mm), 1 fibre - white 1.69mm, 30 fibres - white transparent, shiny (0.72mm-4.67mm). Total: 4 fragments, 3 films, 31 fibres		April 1, 2016	18	10	253	149	11	21			24		20	8	20		5				1	2		2		13	1			3			1		281
20	13 fibres - red (up to 3.5mm), 30 fibres - blue (up to 7.73mm), 1 film - black-brown elastic 0.59mm, 3 fibres - lump blue-blue (up to 3mm), 350 fibres - thin transparent (up to 5mm), 1 film - orange 1.54mm, 2 films - yellow (up to 0.6mm), 1 fragment - red-burgundy 0.61mm, 1 film - square milk 1.15mm, 31 films - matt-transparent (up to 1.85mm), 1 fragment - white-beige elastic, a cone 5.2mm, 1 fil…	4 fibres - blue-gray (up to 1.84mm), 4 fibres - gray (up to 1.5mm), 4 blue films (up to 0.49mm), 1 film -violet 0.31mm, 35 fibres - transparent (up to 4.2mm), 15 fibres - transparent (up to 1.25), 3 fibres - red (up to 2.1mm), 1 film - red 1.18mm, 4 fibres - blue (up to 4.77mm), 2 films - matt 1.8mm, 1 fragment - bright green cube 0.83mm, 4 fibres - blue (up to 1.15mm). Total: 1 fragment, 8 films…		April 2, 2016	3	45	465	385	15	4		7	38			16			33	1			5	2	3		1		1		1		1				513
21	1 fibre - shiny red 8mm, 1 fibre - thin blue 1.9mm, 1 fibre - violet 3.62mm, 3 fibres - transparent thin (up to 2mm), 1 fibre - thick fluffy transparent 3.64mm, 12 films - beige-matt twisted (up to 3.11mm), 59 films-flakes - green (paint?) (up to 3.96mm), 3 fibres - thick blue (up to 5.37mm), 12 fibres - thin light-blue (up to 3mm), 2 fibres - pink shiny (up to 3mm), 34 fibres - shiny transparent…	1 fibre - blue 1.48mm, 1 fibre - blue 0.51mm, 1 fibre - shiny transparent 1.24mm, 1 fibre - gray-blue 1.2mm, 1 fibre - shiny thin white 2.5mm, 20 fibres - transparent thin shiny (up to 3mm), 15 fibres - transparent thin shiny (up to 1.3mm), 2 films - beige shin ( up to 1.27mm), 2 films - transparent (up to 0.85mm), 1 fibre - white thick 1.15mm. Total: 0 fragments, 4 films, 36 fibres (fuel oil, sa…		April 2, 2016	1	100	97	65	6			4	17	2		3			25			59	2			14					1						198
22	1 fragment - white 2.13mm, 1 fragment - yellow 0.58mm, 21 fibres - transparent, shiny (from 0.84mm to 3.85mm), 40 fibres - transparent (up to 3.6mm) Total: 2 fragments, 0 films, 61 fibres	3 fibres - gray (0.9mm, 1.94mm, 1.28mm), 1 fibre - red 3.43mm, 2 fibres - white (1.25mm, 2.05mm), 1 fibre - pink thin 2.01mm, 2 films - (1.15mm, 1.5mm), 40 fibres - transparent, shiny (8.69 mm), 30 fibres - transparent, thin (from 0.5mm to 4.22mm), 1 fragment - blue 0.52mm. Total: 1 fragment, 2 films, 77 fibres.		April 5, 2016	3	2	138	120	13	3						2			2										1			1			1		143
23	7 films - transparent (from 0.48mm to 3.33mm), 9 fibres - white-transparent (from 1.24mm to 5.53mm), 20 fibres - transparent, shiny (0.92mm-2.19mm), 2 fragments - cylindrical transparent (1.66mm, 1.86mm), 3 films - transparent-beige (0.5mm, 1.11mm, 0.7mm), 10 fibres - transparent, thin (up to 2mm). Total: 2 fragments, 10 films, 29 fibres (fuel oil)	1 fibre - gray 0.9mm, 1 transparent film 1.04mm, 36 fibres - transparent, shiny (from 0.73mm to 3.9mm), 20 fibres - transparent, thin (up to 4.5mm), 1 fragment - green 0.55mm, 23 fibres - transparent (from 0.5mm to 1.5mm), 7 fibres - white (from 0.5 mm to 1.89 mm), 30 fibres - transparent, shiny (up to 4.96 mm), 20 fibres - shiny transparent thin (from 0.5 mm to 2.96 mm), 1film - transparent narr…		April 5, 2016	3	12	176	168	7	1									9							3		2			1						191
24	6 fibres - white (0.5-3mm), 11 fibres - gray (0.56-2.16mm), 112 fibres - transparent shiny (from 0.4mm to 10mm), 1 fibre - green 2.45mm, 8 fibres - blue (0.78-1.58mm), 11 fibres - blue (0.71-4.95mm), 1 fibre - bright blue twisted 1.58mm, 1 fibre - violet twisted 4.84mm, 1 fibre - red-pink (1.12mm), 2 films - transparent matt (0.61мм, 0.72мм), 1 film - bright blue (1.09mm), 1 film - pale blue 1.52…	2 fibres - white (0.5mm, 2.72mm), 60 fibres - transparent shiny (0.5-3mm), 3 fibres - gray (0.91mm-1.3mm), 4 fibres - light-blue and blue with nodes (0.78-1.37mm), 7 fibres - blue (0.43-7.79mm), 7 films - transparent, matt (from 0.66mm to 1.9mm), 1 film - yellow 0.65mm, 3 films - beige (from 0.83mm to 1.8mm). Total: 0 fragments, 11 films, 76 fibres (biota residues, sand, mica?)		April 5, 2016	1	16	228	172	8	14	1	12	19	1		1			9				2	1	1	3						1					245
25	3 transparent films (0.68mm, 0.47mm, 2.38mm), 35 fibres - transparent, shiny (from 0.5mm to 3.11mm), 10 fibres - transparent thin (from 0.72mm to 4.91mm), 6 fibres - white (from 0.8mm to 2.2mm), 4 films - transparent, matt (from 0.63mm to 0.82mm), 3 fibres - red (2.1mm, 0.94mm, 3.36mm), 20 fibres - transparent thin (up to 1 mm). Total: 0 fragments, 7 films, 74 fibres.	20 fibres - transparent thin (from 1.05mm to 3.74mm), 30 fibres - transparent, shiny (up to 3mm), 1 fibre - yellow 3.97mm. Total: 0 fragments, 0 films, 51 fibres		April 5, 2016	0	7	125	115	6						1	3			7																		132
26	2 fragments - blue (0.22mm, 0.25mm), total: 2 fragments, 0 films, 0 fibres.	6 fibres - light (from 1.67mm to 2.66mm), 10 fibres - transparent, shiny (up to 2.11mm), 1 fibre - pink 3.8mm, 1 fragment - red 0.44mm, 2 films - transparent (1.42mm and 1.24mm), 40 fibres - transparent (up to 3.66mm), 20 fibres - transparent, thin (from 0.5mm to 2.5mm), 1 fibre - white 1.5mm, 1 fibre - gray 3.78mm. Total: 1 fragment, 2 films, 79 fibre.		April 5, 2016	3	2	79	76	1	1						1			2													2	1				84
27	4 fibres - gray (0.5-2.2mm), 1 fibre - bright blue 1.37mm, 1 fibre - green 1.38mm, 12 fibres - blue (0.87-15mm), 1 fibre - white 3mm, 1 film - transparent blue 0.68mm, 1 fibre - pink 2.56 mm, 2 fibres - blue (1.77mm, 3.94mm), 1 fibre - gray 0.81mm, 2 fibres - gray-blue (3.16, 2.12mm), 1 fibre - gray 2.49mm, 4 fibres - blue thin (1.11-3.75mm), 1 fibre - blue thick 3.62mm, 10 fibres - transparent, …	1 fragment - blue 0.43mm, 1 fragment - gray-blue 1.86mm, 5 fibres - white (1.31-11mm), 5 fragments - paint (?) red-white (0.77-1.19mm), 3 films - brown (0.89-3mm), 5 fragments - gray (1.03-3.26mm), 2 films - beige (1.11mm, 1.12mm), 25 fibres - thin transparent-white (0.6-9.11mm), 2 films - white (0.88mm, 0.91mm), 1 fibre - thin blue shiny 1.07mm, 1 film - shiny 0.34mm, 30 fibres - transparent, sh…		April 5, 2016	18	27	156	111	10	5	1	1	27			1			1	4			1			21			2	5	4	2	5				201
28	40 fibres - transparent shiny (from 0.6mm to 6mm), 4 fibres - white (2-4mm), 2 fibres - blue (1.12mm, 3.25mm), 2 fibres - violet (0.79mm, 1.05mm), 5 fibres - white-yellow (from 0.99mm to 3.17mm), 1 fibre -red-pink 2.15mm, 6 films - transparent, matt (from 0.84mm to 0.98mm), 5 films - beige (0.68-1.06mm), 2 fragments - beige (0.52mm, 1.2mm). Total: 2 fragments, 11 films, 54 fibres (sand)	1 fibre - tangled blue 1mm, 15 fibres -transparent shiny (from 0.63mm to 4.72mm), 2 fibre - blue (1.03mm and 0.88mm), 3 films -beige (0.68-1.06mm), 1 film - yellow 0.55mm, 1 film - pink 0.51 mm, 1 film - gray transparent 0.5mm. Total: 0 fragments, 6 films, 18 fibres (sand)		June 12, 2016	2	17	72	55	4			2	3	2	5	1			6		1			1	1	8								2			91
29	24 fibres - transparent shiny (up to 4.86mm), 3 fibres - gray (from 0.54mm to 1.61mm), 1 fibre - blue-gray (1.8mm), 2 fibres - red (up to 6.42mm), 1 fibre - thick beige (up to 1.25mm), 1 film - matt-transparent-greenish 4mm, 1 film - blue 0.68mm, 1 film - pink 0.51mm. Total: 0 fragments, 3 films, 31 fibres (sand, biota residues, coal, mica?)	10 fibres - transparent shiny (up to 3.95mm), 7 films - beige (up to 1.44mm), 1 fragment - green-silve 0.9mm, 2 fragments - red (0.32mm, 0.62mm), 2 films - white (up to 1mm), 1 fibre - red 1.25mm, 1 fibre - blue 1.26mm. Total: 3 fragments, 9 films, 12 fibres (sand, biota residues, mica? )		June 12, 2016	3	12	43	34		3			2			3	1		1	2			1	1		7					1		2				58
30	2 fibres - blue (1.08mm, 0.64mm), 1 fragment - dark green 0.9mm, 5 fibres - white (0.58-1.95mm), 2 fibres - blue thin (3mm, 2.15mm), 2 films - brown (0.61mm, 0.78mm), 2 films - beige (0.51mm, 0.37mm), 1 fibre - thick white 4mm, 1 fibre - white 0.63mm, 1film - transparent 0.65mm. Total: 1 fragment, 5 films, 11 fibres (fuel oil, paraffin, amber, sand, chitin, biota residues, coal?)	1 film - dark blue 0.53mm, 1 fibre - bright blue 2.62mm, 2 fibres - thin blue (0.92mm, 1.05mm), 1 fibre - white 1.49mm, 1 fibre - gray 0.62mm, 10 fibres - white thick (up to 4.92mm), 8 fibres - blue (up to 3.44mm), 1 fragment - cylindrical beige 0.98mm, 2 films - blue (0.59-1.57mm), 2 fragments - white (1.15mm, 0.62mm), 10 fibres - thin white-transparent (up to 2mm), 1 film - bright blue 1.62mm. …		June 13, 2016	4	9	44	18	10	1		3	12						2				4			3			2		1			1			57
31	1 fibre - gray 0.55mm, 1 fibre - thin blue 1.95mm, 2 fragments - red (1.32mm, 0.52mm), 1 fragment as spindle 1.04mm, 1 film - transparent 1.2mm, 2 films - beige (0.96mm, 0.71mm), 2 films - brown (0.87mm, 0.68mm), 19 fibres - white and white-yellow (1.25-4.15mm), 1 fragment- flake - white 0.77mm, 2 films - yellow (0.51mm, 1.21mm), 2 films - beige (0.87mm, 1.16mm). Total: 4 fragments, 9 films, 21 f…	10 fibres - transparent, shiny thin (up to 3.3mm), 3 films - beige (1.94mm, 0.8mm, 1.06mm), 1 fibre - pink 5.04mm, 1 film - transparent 0.55mm, 2 fibres - transparent (1.15mm, 1.17mm), 4 films beige (0.94-1.9mm), 1 fibre - blue 0.85mm. Total: 0 fragments, 8 films, 14 fibres (paraffin, sand, biota residues, mica?)		June 13, 2016	4	17	35	21		1			2		10	1			2						2	13		1	1				2				56
32	1 fragment - blue 0.56mm, 1 fibre - blue 1.51mm, 1 film - dark 0.57mm, 1 film - transparent 0.97mm, 5 films - light (from 0.74mm to 1.14mm), 16 fibres - transparent, shiny (from 0.51mm to 6.12mm). Total: 1 fragment, 7 films, 17 fibres	3 fibres - white (from 1.57mm to 3.07mm), 10 fibres - transparent, shiny (up to 2.28mm), 1 fragment - beige 0.85mm, 1 fibre - white 1.94mm, 1 fibre - yellow 3.21mm, 1 fibre - blue 4.96, 2 fibre - blue (1.08mm, 0.94 mm). Total: 1 fragment, 0 films, 18 fibres.		June 13, 2016	2	7	35	26	4			1	3		1				6								1					1		1			44
33	3 fragments - red (from 0.48mm to 0.62mm), 2 fragments - white (0.67mm and 0.87mm), 8 films - brown (from 0.71mm to 1.32mm), 6 films - yellow (from 0.68mm to 1.24mm), 9 films - transparent, long (from 0.68mm to 2.92mm), 41 fibres - pink and white (from 0.5mm to 10.5mm), 2 fibres - blue (0.96mm and 1.7mm), 1 fragment - white 1.23mm. Total: 6 fragments, 23 films, 43 fibres.	1 fibre - blue 2.15mm, 1 fragment - blue 0.2mm, 33 fibres - gray (from 0.6mm to 4.27mm). Total: 1 fragment, 0 films, 34 fibres.		June 15, 2016	7	23	77	39	1	33			3			1			9						6	8			3			1	3				107
34	1 film - blue-gray 0.51mm, 1 fibre - gray 1.05mm, 2 films - matt (up to 0.75mm), 13 fibres - white-yellow (up to 2.22mm), 6 fibres - transparent, shiny (up to 1.33mm), 1 film - transparent 0.77mm, 2 fragments - dark green (up to 0.63mm), 1 film - greenish 0.59mm, 3 fibres - blue (up to 3.5mm). Total: 2 fragments, 5 films, 23 fibres.	1 fibre - blue-gray 1.44mm, 1 film - gray 0.53mm, 4 fibres - transparent (up to 4mm), 2 films - matt (up to 0.98mm), 1 fibre - thick black 1.74mm, 2 fibres - bluish (up to 0.95mm), 1 film - blue 0.41mm, 1 film - blue-gray 0.71mm, 1 fibre - blue 2.05mm, 15 fibres - transparent, shiny (up to 3.09mm), 2 films - transparent (up to 0.97mm), 3 fibres - white (up to 3.66mm), 9 films - matt transparent (…		June 15, 2016	2	23	51	25	3	1			8		13			1	16		1	2	4								2						76
35	5 fibres - blue (from 1.01mm to 3.96mm), 19 fibres - transparent, shiny (from 0.78mm to 3.09mm), 3 fibres - white (up to 3mm), 1 fibre - pink 1.5mm, 1 fragment - blue 0.55mm, 12 fragments - white (0.51mm and 0.96mm), 2 fragments - green (0.52mm and 018mm), 5 films - beige (from 0.77mm to 1.25mm). Total: 15 fragments, 5 films, 28 fibres	27 fibres - transparent, shiny (from 0.66mm to 5.01mm), 17 fibres - transparent thin 2.32mm, 3 films - beige (from 1.12mm to 1.37mm), 2 fragments - white (0.86mm and 1.02mm), 1 fragment - green 0.43mm, 10 fibres - transparent thin (from 0.5 to 1 mm), 1 fragment - blue 0.34 mm, 1 film - beige 2.6 mm, 1 fibre - white 2.67 mm, 1 fibre - blue 3.68 mm, 7 fibres - thin white (from 0.51 mm to 4.47 mm), …		June 15, 2016	19	10	91	73	11				6			1			4							6			14		3	2					120
36	1 fibre - blue-gray 0.98mm, 1 fibre - blue 2.5mm, 2 fibres - gray (0.56mm, 1.16mm), 4 fragments - dark green (0.53-1.66mm), 1 fragment - red 1.86mm, 17 fibres - transparent, shiny (0.66-3.55mm), 2 fragments - brown (0.86mm, 1.6mm), 1 film - beige 1.66mm, 1 film - milky white 0.67mm, 2 fibres - blue (0.68mm, 4.9mm), 1 fragment - dark blue 0.54mm, 4 films - brown (0.9-1.6mm), 1 film - pale green 0.…	1 fragment - blue 0.28mm, 1 fibre - red 1.29mm, 6 fibres - blue (0.51-1.79mm), 3 fibres - transparent, thin (0.79-0.98mm), 1 fibre - transparent, shiny 1.15mm, 2 fibres - thin blue (3.78mm 4.09mm), 2 fibres - gray (0.43mm and 0.98mm), 1 fibre - gray 1.08mm, 6 fibres - transparent, shiny (1.14-1.93mm), 1 film - golden shiny 0.78mm, 1 fragment - blue 0.3mm, 6 fibres - dark blue (0.83-9mm), 3 fibres…		August 5, 2016	12	9	68	34	1	6			24		2	1				1		1	1		1	5					4	3	1	4			89
37	15 fibres - blue (0.34-2.87mm), 2 films - beige (0.71mm, 0.97mm), 1 fragment - red 0.15mm, 3 fibres - white (0.28-1.3mm), 6 fibres - blue 0.72-1.69mm), 1 fibre - red 0.72mm, 3 fibres - blue (0.67mm, 0.98mm, 1.15mm), 1 fibre - gray 0.78mm, 1 film - beige 1.77mm, 2 fibres - gray (3.17mm, 3.41mm), 3 fibres - white (1mm-1.37mm), 1 fibre - white pink 4.87mm, 1 fibre - yellow 9mm, 1 fragment - bright g…	29 fibres - transparent, shiny, thin (0.48-2.26mm), 2 films - beige (0.89mm, 1.5mm), 1 film - white-transparent 0.77mm, 2 fibres - blue (1.26mm, 3.07mm), 2 fragments - paint? (0.35mm, 0.66mm), 1 fragment - shiny on one side 0.74mm. Total: 3 fragments, 3 films, 31 fibres (biota residues, sand)		August 7, 2016	10	16	90	54	3	3			26		2	2			1	6					1	8		1	2		2		5				116
38	4 fibres - blue (1.37-1.96mm), 1 film - blue 0.51mm, 3 fibres - blue (1.15-3.4mm), 1 fibre - dark blue 2.15mm, 1 fibre - thin pink 16mm, 1 fibre - transparent, shiny 6.33mm, 1 fibre - beige (thick) 1.77mm, 17 fibres - transparent, thin (0.5-3mm), 3 fibres - pink (0.71-1.6mm), 1 fibre - blue thin shiny 2.35mm, 2 films - beige (2. 16mm, 1.83mm), 1 film - narrow beige 1.38mm, 2 films - transparent p…	44 fibres - transparent, shiny (0.43-2.34mm), 20 fibres - thin transparent (1.43, 2.21mm), 10 fibres - blue (up to 3.95mm), 10 fibres - gray (up to 1.47mm), 1 fibre - pink 1.45mm. Total: 0 fragments, 0 films, 85 fibres (fuel oil, sand, biota residues, chitin)		August 7, 2016	0	6	117	82		10		1	18			5	1						1	2		3											123
39	1 fibre - gray 1.67mm, 1 fibre - white 1.52mm, 2 fibres - blue (12mm, 1.48mm), 1 fragment - bright green 1.09mm, 1 fibre - white-pink 15.6mm, 1 fibre - black 11mm, 1 film - red 2.05mm, 1 film - beige 0.91mm, 1 film - transparent 1.24mm, 59 fibres - transparent, shiny, thin (0.5mm-3.36mm), 9 fibres - white 3.05mm, 1 fibre - blue 2.49mm, 2 films - white-blue (0.52mm, 0.55mm), 1 film - blue 0.6mm, 1…	2 fragments - blue (0.46mm, 0.65mm), 1 fragment - red 0.57mm, 1 fibre - red 0.53mm, 2 fibres - blue (0.51mm, 0.6mm), 1 fragment - blue 0.22mm, 1 fibre - purple 1.6mm, 2 fibres - blue (1.51mm, 1.46mm), 1 fibre - blue 1.37mm, 48 fibres - transparent, shiny, thin (0.5mm-4mm), 1 film - white 0.71mm. Total: 4 fragments, 1 film, 55 fibres (sand, biota residues, chitin, mica?)		August 14, 2016	6	16	181	155	10	2		1	9	1		2		1	3	1			5	1		6					1	4	1				203
40	1 fibre - gray 0.66mm, 1 film - transparent 1.02mm, 6 fibres - transparent (up to 1.81mm), 1 fibre - blue 1.96mm, 3 fibres -transparent, shiny (up to 1.24mm), 5 fragments - red (up to 0.41mm), 1 fragment - yellow 0.69mm. Total: 6 fragments, 2 films, 11 fibres (biota residues, amber)	1 film - beige 1.67mm, 1 fragment - dark blue 0.32mm, 1 fibre - blue 0.64mm, 1 fragment - red 0.35mm, 2 fibres - blue (up to 1.93mm), 6 fibres - transparent, thin (up to 2.5mm), 1 fragment - yellow 1.17mm, 1 film - beige 0.89mm, 14 fibres - transparent, shiny, thin (up to 2.30mm), 3 fibres - blue (up to 3.3mm), 1 film - transparent 0.77mm. Total: 3 fragments, 3 films, 26 fibres (sand, biota resid…		August 26, 2016	9	5	37	29		1		1	6						3							2						1	6		2		51
41	7 fibres - gray (0.55-1.57mm), 1 fibre - thin blue 1.8mm, 2 fibre - blue (5.01mm, 3.63mm), 3 fibres - blue (1.49mm, 2.99mm, 3.38), 1 fibre - bright blue 1.15mm, 2 films - bluish-transparent (0.52mm, 0.39mm), 3 fibres - blue-white (0.61-1.38mm), 5 films - white-pink (0.79-1.59mm), 1 fragment - green 0.63mm, 2 films - brown (1.83mm, 1.14mm ), 12 fibres - transparent, thin (1mm-3.51mm), 2 fibres - t…	3 fibres - gray (0.98-4.16mm), 7 fibres - white-yellow (1.4-5.14mm), 1 film - brown 1.1mm, 3 fibres - transparent (0.65-2.65mm). Total: 0 fragments, 1 film, 13 fibres (sand, biota residues)		August 29, 2016	1	16	44	15		10		1	11		7				4				2	5		5					1						61
42	1 fibre - blue 3mm, 1 fragment - bright green elongated 1.16mm, 3 films - white-beige (0.66-0.89mm), 2 fibres - transparent, thin (1.04mm, 1.58mm), 2 fibres - gray (1.69mm, 1.91mm), 1 fibre - yellow 4.16mm, 1 fibre - gray-red 2.46mm, 3 films - transparent (0.63mm, 1.82mm), 4 fibres - white wavy (0.68-2.36mm), Total: 1 fragment, 6 films, 11 fibres (sand, biota residues, coal, mica?)	1 fibre - red 2.36mm, 3 fibres - gray (1.11-2.86mm), 6 fibres - blue (0.59-1.75mm), 1 fibre - blue 2.78mm, 2 fibres - gray (2.53mm, 1.31mm), 2 fibres - red (7.13mm, 4.45mm), 1 fibre - gray 6.58mm, 2 fibres - blue (1.27mm, 3.12mm), 1 fragment - blue 0.28mm, 1 fibre - gray 1.37mm, 4 fibres - blue (1.01-3.98mm), 1 fibre - transparent, shiny 1.43mm, 22 fibres - transparent, thin (0.79-4.16mm), 1 frag…		September 7, 2016	3	9	60	25	4	9	1		16		1	4			4	3			1			1		1			1	1					72
43	3 fibres - blue (1.12mm, 1.31mm, 1.17mm), 1 fragment - beige-yellow (like a pellet) 0.99mm, 1 fibre - blue 1.62mm, 1 fibre - green thin 2.81mm, 2 fibres - dark blue (0.68mm, 1.01mm), 1 fibre - thick blue 0.9mm, 4 fibres - blue 1.37mm, 12 fibres - transparent, thin (0.5-5mm), 1 film - beige-white 1.08mm. Total: 1 fragment, 1 film, 24 fibres (sand, coal?)	3 fibres - gray (0.96-3.66mm), 2 fibres – light blue thin (3mm, 3.1mm), 3 fibres - transparent, thin ( 0.54-0.71mm), 1 fibre - blue 0.8mm. Total: 0 fragments, 0 films, 9 fibres.		September 8, 2016	1	1	33	16		3	1	2	11													1									1		35
44	5 fibres - white (up to 1.96mm), 72 fibres - transparent, thin, shiny (0.43mm-4.56mm), 1 fragment - beige 0.68mm, 1 fragment - shiny white 0.42mm, 1 fragment - white (like a cocoon) 0.79mm, 4 fibres - white, with nodes at the ends (1.25mm-3.28mm), 1 film - white 1.09mm, 35 fibres - transparent, thin (up to 2.2mm), 15 fibres - transparent, thin (up to 0.5mm), 33 fibres - blue (0.5mm-1.57mm), 2 fil…	5 fibres - blue (0.5-0.6mm), 1 fibre - dark blue 1 mm, 19 fibres - transparent, thin (0.68-3.48mm). Total: 0 fragments, 0 films, 25 fibres		September 10, 2016	17	9	259	192	12	1			47	1	2	4			3	1			4			1		2	2			1	5	7			285
45	1 fragment - beige 0.97mm, 1 film - white-transparent 0.68mm, 1 film - blue 0.55mm, 2 fibres - thick gray (up to 0.61mm), 1 fibre - white (thick) 20mm, 10 films - matt-transparent (up to 1.46mm), 10 fibres - thin transparent (up to 1.35mm), 1 fragment - gray 0.46mm, 1 fibre - yellow 2mm. Total: 2 fragments, 12 films, 14 fibres (sand, amber, biota residues, coal)	1 fibre - thick gray 0.56mm, 1 film - gray 0.51mm, 2 fibres - shiny transparent (up to 2.26mm), 1 fragment - white 0.94mm, 1 film - transparent 1.26mm, 1 fibre - matt 1.23mm. Total: 1 fragment, 2 films, 4 fibres (sand, amber, the remains of biota, mica?)		October 27, 2016	3	14	18	13	1	3					1				12		1		1						1	1				1			35
46	4 fibres - thick pieces of rope (?) brown-green (up to 14mm), 3 fragments - bright green (up to 0.41mm), 2 fibres - pink (up to 4.65mm), 22 fibres - transparent (up to 2.75mm), 33 films - matt transparent (up to 1.49mm), 24 films - beige (up to 1.18mm), 3 fibres - thick white (up to 1.46mm), 2 fibres - blue (up to 1.2mm), 1 fragment - dark blue 0.32mm, 1 fibre - thin shiny blue 6mm, Total: 4 frag…	3 films - blue, 4 fibres - gray (up to 1.71 mm), 2 fragments - black cylindrical (up to 0.42 mm). Total: 2 fragments, 3 films, 4 fibres (sand, biota, chitin, mica?)		October 27, 2016	6	60	38	22	3	4	4	1	2			2			33				3			24					3	1				2	104
47	97 fibres - transparent shiny (up to 2mm), 6 fibres - thick white (up to 1.23mm), 4 fibres - gray (up to 2.92mm), 1 fibre - green 1.02mm, 2 fibres - blue (1.35mm, 2.26 mm), 2 fibres - blue (up to 0.4mm ), 3 fibres - blue (up to 3.5mm), 2 fibres - red (2.88mm, 3.69mm), 2 fibres - pink (up to 2.5mm), 1 fibre - black 3mm, 22 films - transparent, matt (up to 1.61mm), 1 film - green 1.51mm, 2 films - …	7 fibres - blue (up to 1.1mm), 16 fibres - transparent (up to 2.23mm), 5 fibres - blue (up to 3.46mm), 1 fibre - thick blue 0.52mm, 3 fragments - light blue (up to 0.28mm), 3 fragments - blue (up to 0.49mm ), 1 film - bright yellow 0.74mm, 7 fragments - blue and light-blue (up to 0.62mm), 5 films - beige (up to 1.51mm). Total: 13 fragments, 6 films, 29 fibres (sand, biota residues, chitin claws, …		October 27, 2016	19	60	149	113	6	4	1	2	18			4		1	22			1	2		3	32			1		1	15	2				228
48	3 fibres - blue (up to 1.56mm), 3 fibres - blue thin (up to 6mm), 5 films - beige (up to 1.2mm), 1 film - beige, round, soft 0.8mm, 5 fibres - transparent, shiny (up to 1.6mm), 1 film - beige 1.42mm, 18 films - matt (up to 0.62mm), 2 fibres - beige (up to 1.71mm), 7 fibres - transparent (up to 0.7mm). Total: 0 fragments, 25 films, 20 fibres (sand, biota residues, chitin claws, amber, paraffin, mi…	5 fibres - gray (up to 1.34mm), 1 fibre - red 1.54mm, 1 fibre - blue thin 4mm, 1 fibre - light red 2.45mm, 1 fibre - purple thin 11mm, 2 fibres - blue thin (up to 1.25mm), 5 films - white shiny (up to 0.86 mm). Total: 0 fragments, 5 films, 11 fibres (sand, biota residues, chitin, amber, mica?)		October 27, 2016	0	30	31	12		5		1	8	1		2	2		18	5						7											61
49	3 fibres - gray (up to 1.11mm), 1 film - orange 0.46mm, 1 fibre - purple 0.51mm, 2 fibres - blue (up to 0.8mm), 3 fibres - shiny white (up to 2.36mm), 11 films - matt-transparent (up to 0.83mm), 1 fibre - yellow 5.12mm, 5 fibres - transparent, shiny (up to 3.5mm), 1 film - blue-gray 0.55mm, 1 film - pink 0.25mm. Total: 0 fragments, 14 films, 15 fibres (sand, biota, chitin, amber, coal, mica?)	2 fibres - blue-gray fluffy (up to 0.62mm), 2 fibres - blue thin fluffy (up to 1.12mm), 1 fibre - gray thin 0.98mm, 1 film - blue 1.23mm, 7 fibres - transparent, shiny (up to 2.19mm), 2 films - matt ( up to 0.4mm), 3 fibres - transparent-matt, shiny (up to 4.58mm). Total: 0 fragments, 3 films, 15 fibres (sand, biota residues, chitin, amber)		October 27, 2016	0	17	30	15	3	4		2	4	1	1				13				2	1	1												47
50	1 fibre - gray 0.7mm, 13 fibres - transparent and yellowish (up to 2.4mm), 17 films - matt-transparent (up to 1.98mm), 2 films - brown (up to 0.85mm), 1 fragment - matt 0.9mm, 2 fibres - blue (up to 1.16mm ), 1 fragment - dark blue 0.34mm, 1 fragment - pale pink transparent 0.61mm, Total: 3 fragments, 19 films, 15 fibres (sand, biota, amber, coal, mica?)	1 fibre - gray 0.9mm, 13 fibres - transparent, shiny (up to 2.27mm), 3 fibres - yellowish (up to 7.33mm), 3 films - matt yellowish (up to 0.83mm), 1 film - bright yellow 0.94mm, 1 fragment - bright burgundy-pink 0.31mm. Total: 1 fragment, 4 films, 17 fibres (sand, biota residues, mica?)		October 27, 2016	4	23	32	13		2			2		15				17						4	2		1				1	2				59
51	1 fragment - red-brown 0.32mm, 1 fibre - gray 0.7mm, 13 films - white-transparent (up to 0.95mm), 33 fibres - transparent, many small ones (up to 1.26mm), 6 fibres - yellowish (up to 5.2mm), 22 films - beige (up to 0.72mm), 1 fragment - pale blue, shiny 0.37mm, 1 fragment - beige 0.48mm, 1 fragment - brown 0.63mm, 1 fibre - red 2.58mm, 2 films - light-blue and blue (up to 0.4mm). Total: 4 fragmen…	3 fibres - yellow (up to 3.95mm), 2 fibres - white-transparent (up to 0.54), 1 fibre - thin transparent 3.5mm. Total: 0 fragments, 0 films, 6 fibres (amber, paraffin, sand, biota residues, coal, chitin)		October 27, 2016	4	37	47	34	2	1					9	1			13				2			22						1	1	2			88
52	7 fibres - shiny transparent (0.91-3.61mm), 8 fibres - white thin transparent (0.6-1.2mm), 1 fibre - gray 1.37mm, 2 fibres - blue (2.5mm, 0.98mm), 5 fibres - blue (0.61-2.18mm), 1 fibre - fluffy, purple 1.21mm, 1 fibre - brown-red thin 1.16mm, 7 films - transparencies, matt (0.68-1.12mm), 1 film - green 0.87mm, 3 films - blue-transparent (0.54-1.2mm), 1 film - beige 1.49mm, 1 fragment - green 0.4…	8 fibres - transparent shiny (0.7-4.16mm), 1 fibre - gray 1.8mm, 1 fibre - shiny white, fluffy, twisted 2.13mm, 2 fibres - blue transparent (2.02mm, 0.71mm), 4 films - transparent (less than 0.5mm), 2 films - blue (0.41mm, 0.72mm), 2 films - beige (1.18mm, 1.54mm). Total: 0 fragments, 8 films, 12 fibres (amber, paraffin, sand, biota residues, coal, chitin)		October 27, 2016	2	20	37	23	1	2		2	7	1		1			11			1	5			3					1		1				59
53	3 fibres - thin transparent (up to 1mm), 18 fibres - transparent transparent (up to 5mm), 5 fibres - gray thin (up to 1.55mm), 1 fibre - fluffy blue, thin 3.81mm, 3 fibres - blue (up to 2.28mm), 1 fibre - red-pink 5.5mm, 1 fibre - red 1.82mm, 3 films - transparent, matt (up to 0.63mm), 1 film - long yellow 1.13mm, 1 fragment - transparent, matt cylinder 0.88mm, 11 fragments-flakes - green (paint?…	1 fibre - blue 1.37mm, 5 fibres - transparent shiny (up to 4mm), 15 fibres - thin transparent shiny (up to 1.55mm), 1 fibre - gray 1.02mm, 5 fragments-flakes - green-orange (paint?) (up to 0.5mm), 1 film - beige 1mm, 2 films - transparent shiny (up to 1mm).Total: 5 fragments, 3 films, 22 fibres (sand, biota residues, chitin, coal ?, mica?)		December 24, 2016	26	7	54	41		6			5			2			5						1	1		1			21		2	1	1		87
