# Supplementary material for: Data on microplastic contamination of the Baltic Sea bottom sediment samples in 2015–2016
Source: Data Brief. 2019 Nov 26;28:104887. doi: 10.1016/j.dib.2019.104887 (PMC6906683; doi:10.1016/j.dib.2019.104887)
Supplement: Multimedia component 1 [file mmc1.zip › Supplementary Material/Appendix 2_Size distribution.xlsx]

## Sheet: Appendix 2. Size distribution
			< 0.5 mm			0.5-1 mm			1-2 mm			2-5 mm			> 5 mm						All types (Fibres+Films+Fragments)
	№ sampling stations	Fibres	Films	Fragments	Fibres	Films	Fragments	Fibres	Films	Fragments	Fibres	Films	Fragments	Fibres	Films	Fragments		№ sampling stations	< 0.5 mm	0.5-1 mm	1-2 mm	2-5 mm	> 5 mm
	1						3	10	1	3	77	11		1				1	0	3	14	88	1
	2				14	2		11			4	2						2	0	16	11	6	0
	3			1	8	7	4	70	57		7	7						3	1	19	127	14	0
	4		5	6	3	5		3	13	1	17	2		1				4	11	8	17	19	1
	5				4	22		3	15		40			9				5	0	26	18	40	9
	6			4	52	3	7	90	2		49	1		18				6	4	62	92	50	18
	7		2	1	15	11		33	20	1	26	2	1	5				7	3	26	54	29	5
	8				29	4	2	3	7		5							8	0	35	10	5	0
	9		3		10	54		54	58		35	20		20	3			9	3	64	112	55	23
	10		9	4	67	9	2	66	42	2	77	18		15	7			10	13	78	110	95	22
	11		1		3	15		17	12	1	11			5				11	1	18	30	11	5
	12		2	3	22	63		14	27		12		1	4				12	5	85	41	13	4
	13			1	40	6		54	5		38	4		11				13	1	46	59	42	11
	14	2		9	17	4		24	4	2	15			8				14	11	21	30	15	8
	15		5	2	24	11	1	33	6		20			3				15	7	36	39	20	3
	16		1	6	40	7	6	48	4	3	18		1	1				16	7	53	55	19	1
	17		2	20	10	7	10	13	1		10							17	22	27	14	10	0
	18	2		23	23	19	20	18	9	7	10		8					18	25	62	34	18	0
	19			11	82	7	5	99	3	1	63		1	9				19	11	94	103	64	9
	20	6	5		172	24	2	178	16		93			16		1		20	11	198	194	93	17
	21				29	43		43	44	1	19	13		6				21	0	72	88	32	6
	22	4			44		2	55	2		35		1					22	4	46	57	36	0
	23	2			64	6	1	73	5	2	29	1		8				23	2	71	80	30	8
	24	6	1	1	68	13		76	2		65			14				24	8	81	78	65	14
	25	3			31	5		55			36	2						25	3	36	55	38	0
	26			3	22			30	2		22			5				26	3	22	32	22	5
	27	4	1	2	64	14	7	38	11	6	34	1	3	16				27	7	85	55	38	16
	28	3			41	10	2	16	8		9			3				28	3	53	24	9	3
	29			1	11	7	2	19	4		8	1		4				29	1	20	23	9	4
	30		1		12	6	2	17	2	1	15		1					30	1	20	20	16	0
	31				8	10	2	15	7	2	11			1				31	0	20	24	11	1
	32				8	5	2	15	2		11			1				32	0	15	17	11	1
	33			2	21	10	4	35	11	1	18	2		3				33	2	35	47	20	3
	34		2		10	21	2	21			20							34	2	33	21	20	0
	35			3	26	3	15	34	6	1	28	1		3				35	3	44	41	29	3
	36	1		4	27	6	4	23	3	4	13			4				36	5	37	30	13	4
	37	4		3	22	8	6	32	7	1	27	1		5				37	7	36	40	28	5
	38	6			31	3		38	2		34	1		8				38	6	34	40	35	8
	39			2	61	8	3	63	7	1	53	1		4				39	2	72	71	54	4
	40			7	9	2	1	17	3	1	11							40	7	12	21	11	0
	41		2		8	7	1	19	7		14			3				41	2	16	26	14	3
	42		1	1	13	4		23	4	2	22			2				42	2	17	29	22	2
	43				12		1	15	1		5			1				43	0	13	16	5	1
	44	8	1	8	96	6	7	82	2	2	61			12				44	17	109	86	61	12
	45			1	8	8	2	6	6		3			1				45	1	18	12	3	1
	46	2	8	6	8	32		15	20		8			5				46	16	40	35	8	5
	47			13	28	32	5	57	23		61	5	1	2				47	13	65	80	67	2
	48				10	24		15	6		2			4				48	0	34	21	2	4
	49		4		7	12		7	1		15			1				49	4	19	8	15	1
	50		2	2	6	16	2	10	5		13			3				50	4	24	15	13	3
	51		12	3	30	25	1	6			7			4				51	15	56	6	7	4
	52		2	1	13	3	1	17	8		7	7						52	3	17	25	14	0
	53	0		7	9	6	10	22	1	9	15			8				53	7	25	32	15	8
	sum	53	72	161	1492	635	147	1850	514	55	1358	103	18	257	10	1		sum	286	2274	2419	1479	268
