# Supplementary material for: Data on microplastic contamination of the Baltic Sea bottom sediment samples in 2015–2016
Source: Data Brief. 2019 Nov 26;28:104887. doi: 10.1016/j.dib.2019.104887 (PMC6906683; doi:10.1016/j.dib.2019.104887)
Supplement: Multimedia component 1 [file mmc1.zip › Supplementary Material/Appendix 3_Colour categories.xlsx]

## Sheet: Appendix 3. Colour categories
						fibres							films								fragments
	№ sampling stations	transparent	white	green	blue	yellow	red	brown	black	transparent	white	green	blue	yellow	red	brown	black	transparent	white	green	blue	yellow	red	brown	black	SUM	Fibres	Films	Fragments
	1	72			14		2			11				1						2	1	3				106	88	12	6
	2	11			10			2	6			2				2										33	29	4	0
	3	74			8				3	57						14					5					161	85	71	5
	4	7	3		12		1		1	4			5			3	13			2	5					56	24	25	7
	5	45			7		4			27		1	2			7										93	56	37	0
	6	188			9	1			11	4						2					5		6			226	209	6	11
	7	59			10	1	8		1	26	2		3			4				1			1	1		117	79	35	3
	8	30	3		4					7						4				1			1			50	37	11	2
	9	85	6		22		5		1	82			1	8		46	1									257	119	138	0
	10	175	5		10	3	9		23	80			2	2		1			1		2	1	4			318	225	85	8
	11	14	2	1	16		2	1		22			1	1		4		1								65	36	28	1
	12	38	3		5		1	1	4	37			1			54			1		2		1			148	52	92	4
	13	110	5		19	2	5		2	2	1			1	2	6	3			1						159	143	15	1
	14	44	1		16		1		4	1						7				2	6		1	2		85	66	8	11
	15	26	3		23	5	9	2	12	2			3	1	2	12	1				3	1				105	80	21	4
	16	75	5		18		5	1	3	2						9	1	2	1	2	5	5	1			135	107	12	16
	17	15	1		12		4		1	1		4				5			1	4	23	1	1			73	33	10	30
	18	28	7		3				15	13						15			5	17	34	1		1		139	53	28	58
	19	149	11		24	20	8	20	21	5			1		2	2		13	1		3	1				281	253	10	18
	20	385	15		45		16		4	33	1		5	3	2		1		1	1			1			513	465	45	3
	21	65	6		23		3			25		59	2			14				1						198	97	100	1
	22	120	13				2		3	2									1		1	1				143	138	2	3
	23	168	7						1	9						3		2		1						191	176	12	3
	24	172	8	1	32		1		14	9			2	1	1	3					1					245	228	16	1
	25	115	6			1	3			7																132	125	7	0
	26	76	1				1		1	2											2		1			84	79	2	3
	27	111	10	1	28		1		5	1	4		1			21			2	4	2		5		5	201	156	27	18
	28	55	4		7	5	1			6				1	1	8	1							2		91	72	17	2
	29	34			2		3	1	3	1	2		1		1	7				1			2			58	43	12	3
	30	18	10		15				1	2			4			3			2	1				1		57	44	9	4
	31	21			2	10	1		1	2				2		13		1	1				2			56	35	17	4
	32	26	4		4	1				6							1				1			1		44	35	7	2
	33	39	1		3		1		33	9				6		8			3		1		3			107	77	23	7
	34	25	3		8	13			2	16		2	4				1			2						76	51	23	2
	35	73	11		6		1			4						6			14	3	2					120	91	10	19
	36	34	1		24	2	1		6		1	1	1	1		5				4	3		1	4		89	68	9	12
	37	54	3		26	2	2		3	1	6			1		8		1	2	2			5			116	90	16	10
	38	82			19		5	1	10				1		2	3										123	117	6	0
	39	155	10		11		2		3	3	1		5		1	6				1	4		1			203	181	16	6
	40	29			7				1	3						2					1	2	6			51	37	5	9
	41	15			12	7			10	4			2		5	5				1						61	44	16	1
	42	25	4	1	16	1	4		9	4	3		1			1		1		1	1					72	60	9	3
	43	16		1	13				3							1						1				35	33	1	1
	44	192	12		48	2	4		1	3	1		4			1		2	2		1		5	7		285	259	9	17
	45	13	1			1			3	12			1				1		1					1	1	35	18	14	3
	46	22	3	4	3		2		4	33			3			24				3	1				2	104	38	60	6
	47	113	6	1	20		4		5	22		1	2	3		32			1	1	15		2			228	149	60	19
	48	12			10		2	2	5	18	5					7										61	31	30	0
	49	15	3		7	1			4	13			2	1	1											47	30	17	0
	50	13			2	15			2	17				4		2		1			1		2			59	32	23	4
	51	34	2			9	1		1	13			2			22					1		1	2		88	47	37	4
	52	23	1		10		1		2	11		1	5			3				1			1			59	37	20	2
	53	41			5		2		6	5				1		1		1		21		1	2	1		87	54	7	26
	SUM	3636	200	10	650	102	128	31	254	679	27	71	67	38	20	406	24	25	40	81	132	18	56	23	8	6726	5011	1332	383
